# Supplementary material for: Lactate modulates the function of myeloid-derived suppressor cells via Ten-Eleven-Translocation-2-mediated demethylation of glucocorticoid-inducible kinase 1 in lung cancer model
Source: Front Cell Dev Biol. 2025 Aug 22;13:1565993. doi: 10.3389/fcell.2025.1565993 (PMC12411531; doi:10.3389/fcell.2025.1565993)
Supplement: Supplementary file 1 [file DataSheet1.zip]

Archive with 9 entries (5 files):
- Original Data/
- Original Data/Figure 3/
- Original Data/Figure 3/F3-D.tif
- Original Data/Figure 3/F3-D2.tif
- Original Data/Figure 4/
- Original Data/Figure 4/F4-E.tif
- Original Data/Figure 5/
- Original Data/Figure 5/F5-D-2.tif
- Original Data/Figure 5/F5-D.tif
